# Supplementary material for: High Throughput Genetic Characterisation of Caucasian Patients Affected by Multi-Drug Resistant Rheumatoid or Psoriatic Arthritis
Source: J Pers Med. 2022 Sep 30;12(10):1618. doi: 10.3390/jpm12101618 (PMC9605087; doi:10.3390/jpm12101618)
Supplement: Supplementary file 1 [file jpm-12-01618-s001.zip]

Archive with 1 entries (1 files):
- jpm-1877822-supplementary.xlsx
