# Supplementary material for: High Throughput Genetic Characterisation of Caucasian Patients Affected by Multi-Drug Resistant Rheumatoid or Psoriatic Arthritis
Source: J Pers Med. 2022 Sep 30;12(10):1618. doi: 10.3390/jpm12101618 (PMC9605087; doi:10.3390/jpm12101618)
Supplement: Supplementary file 1 [file jpm-12-01618-s001.zip › jpm-1877822-supplementary.xlsx]

## Sheet: Tabelle1
Subject	HLA_A1	HLA_A2	HLA_B1	HLA_B2	HLA_C1	HLA_C2	HLA_DRB1_1	HLA_DRB1_2	HLA_DRB3_1	HLA_DRB3_2	HLA_DRB4_1	HLA_DRB4_2	HLA_DRB5_1	HLA_DRB5_2	HLA_DQA1_1	HLA_DQA1_2	HLA_DQB1_1	HLA_DQB1_2	HLA_DPA1_1	HLA_DPA1_2	HLA_DPB1_1	HLA_DPB1_2
SP1	A*01:01P	A*26:01:01:01	B*38:01P	B*41:01:01:01	C*12:03:01:01	C*17:01:01:05	DRB1*10:01P	DRB1*16:01:01					DRB5*02:02P		DQA1*01:02:02:01	DQA1*01:01P	DQB1*05:01P	DQB1*05:02P	DPA1*01:03P	DPA1*01:03:01:16	DPB1*02:01P	DPB1*13:01P
SP2	A*11:01P	A*31:01:02:01	B*15:01:01:01		C*03:03P	C*03:04P	DRB1*01:01P	DRB1*04:01P			DRB4*01:01P				DQA1*01:01P	DQA1*03:01:01:01	DQB1*03:02P	DQB1*05:01P	DPA1*01:03P	DPA1*01:03:01:04	DPB1*04:01P
SP3	A*02:01P	A*03:01:01:01	B*07:02P	B*18:01P	C*07:01P	C*07:02P	DRB1*10:01P	DRB1*14:01P	DRB3*02:02P						DQA1*01:01P	DQA1*01:05:01:01	DQB1*05:01P	DQB1*05:03P	DPA1*01:03P		DPB1*02:01P	DPB1*04:02P
SP4	A*24:02P	A*26:01:01:01	B*14:02:01:01	B*55:01P	C*03:03P	C*08:02P	DRB1*01:02P	DRB1*10:01P							DQA1*01:01P	DQA1*01:05:01:01	DQB1*05:01P		DPA1*01:03P		DPB1*04:01P	DPB1*04:01:01:27
SP5	A*01:01P	A*03:01:01:01	B*08:01P	B*38:01P	C*07:01P	C*12:03:01:01	DRB1*03:01P	DRB1*08:03P	DRB3*01:01P						DQA1*05:01:01:02	DQA1*06:01:01:03	DQB1*02:01P	DQB1*03:01:01:17	DPA1*01:03P		DPB1*02:01P	DPB1*04:02P
SN1	A*02:01P		B*39:01P	B*45:01P	C*12:03:01:01	C*16:01:01:01	DRB1*01:01P	DRB1*01:02P							DQA1*01:01P		DQB1*05:01P		DPA1*01:03P	DPA1*02:01P	DPB1*01:01P	DPB1*04:01P
SN2	A*24:02P	A*33:01:01:01	B*14:02:01:01	B*44:03P	C*04:01P	C*08:02P	DRB1*01:02P	DRB1*11:01P	DRB3*02:02P						DQA1*01:01P	DQA1*05:01P	DQB1*03:01P	DQB1*05:01P	DPA1*01:03P		DPB1*04:02P
SN3	A*02:01:01:05	A*33:01:01:01	B*14:02:01:01	B*57:01:01:01	C*06:02:01:01	C*08:02P	DRB1*01:02P	DRB1*07:01P			DRB4*01:03:01:02N				DQA1*01:01P	DQA1*02:01P	DQB1*03:03:02:01	DQB1*05:01P	DPA1*01:03P	DPA1*02:01:01:06	DPB1*04:01:01:27	DPB1*107:01
SN4	A*02:01:01:05	A*66:01:01:01	B*39:01P	B*41:02:01:01	C*12:03:01:01	C*17:03:01:01	DRB1*13:01P	DRB1*13:03:01	DRB3*01:01P	DRB3*01:01:02:04					DQA1*01:03P	DQA1*05:01P	DQB1*03:01P	DQB1*06:03P	DPA1*01:03P	DPA1*01:03:01:12	DPB1*04:02P	DPB1*104:01:01:03
SN5	A*02:01P	A*31:01:02:01	B*51:01P	B*56:01P	C*01:02P	C*15:02:01:01	DRB1*04:08:01	DRB1*11:04:01	DRB3*02:02P		DRB4*01:01P				DQA1*03:01P	DQA1*05:01P	DQB1*03:01P		DPA1*01:03P		DPB1*04:01P
SN6	A*02:01P	A*03:01:01:01	B*27:02:01:01	B*35:01P	C*02:02:02:03	C*04:01:01:05	DRB1*01:01P	DRB1*16:01:01					DRB5*02:02P		DQA1*01:01P	DQA1*01:02:02:01	DQB1*05:01P	DQB1*05:02P	DPA1*01:03:01:04	DPA1*01:03P	DPB1*04:01P	DPB1*04:02P
